# Supplementary material for: More is not always better: An experimental individual-level validation of the randomized response technique and the crosswise model
Source: PLoS One. 2018 Aug 14;13(8):e0201770. doi: 10.1371/journal.pone.0201770 (PMC6091935; doi:10.1371/journal.pone.0201770)
Supplement: S1 Dataset — (ZIP) [file pone.0201770.s006.zip]

Archive with 1 entries (1 files):
- ASQ-MTurk-2013.dta
